# Supplementary material for: Virulence, antimicrobial resistance, and molecular characteristics of carbapenem-resistant Klebsiella pneumoniae in a hospital in Shijiazhuang City from China
Source: Int Microbiol. 2023 Apr 25;26(4):1073–85. doi: 10.1007/s10123-023-00357-x (PMC10622345; doi:10.1007/s10123-023-00357-x)
Supplement: Supplementary file 1 — Supplementary file1 (XLSX 68 KB) [file 10123_2023_357_MOESM1_ESM.xlsx]

## Sheet: Original data
Key	Section Type	Specimen type	disengaging time	carbapenemases		1	2	3	4	5	6	7	8	9	10	11	12	13	14	15	16	17	18	19	20	21	22	23	24	25	26	27	28	29	30	31
					antimicrobial	ampicillin	ampicillin-sulbactam	cefotaxime-clavulanate	ceftazidime clavulanic acid	cefazolin	cefotaxime	ceftazidime	cefoxitin	cefepime	amineptine	amoxicillin-clavulanic acid	chloramphenicol	azithromycin	gentamicin	gemifloxacin	levofloxacin	ciprofloxacin	nalidixic acid	streptomycin	kanamycin	amikacin	sulfisoxazole	Trimethoprim sulfamethoxazole	minocycline	tetracycline	doxycycline	meropenem	imipenem	colistin	polymyxin B	ertapenem	Capsular serotype genes							STs	Carbapenem resistance genes
						AMP	AMS	CTX-C	CAZ-C	CFZ	CTX	CAZ	CFX	FEP	AZM	AMC	CHL	AZI	GEN	GEM	LEV	CIP	NAL	STR	KAN	AMI	Sul	SXT	MIN	TET	DOX	MEM	IMI	CT	PB	ETP	K1	K2	K20	K3	K5	K54	K57		NDM-1	NDM-5	blaKPC	VIM	IMP
19034554	Burns department	Secretions	20191107	KPC-2		R	R	R	R	R	R	R	R	R	R	R	R	R	R	R	R	R	R	S	R	R	R	R	I	R	R	R	R	I	I	R	negative	negative	negative	negative	negative	negative	negative	11	negative	negative	positive	negative	negative
18014383	Geriatrics department	Sputum	20180518	KPC-2		R	R	R	R	R	R	R	R	R	R	R	R	R	R	R	R	R	R	S	R	R	R	R	I	R	R	R	R	I	I	R	negative	negative	negative	negative	negative	negative	negative	11	negative	negative	positive	negative	negative
20008444	Intensive care unit	Sputum	20200405	KPC-2		R	R	R	R	R	R	R	R	R	R	R	I	R	R	R	R	R	R	S	R	R	S	S	S	S	S	R	R	I	I	R	negative	negative	negative	negative	negative	negative	negative	11	negative	negative	positive	negative	negative
18011087	Geriatrics department	Sputum	20180413	KPC-2		R	R	R	R	R	R	R	R	R	R	R	R	R	R	R	R	R	R	S	R	R	R	R	R	R	R	R	R	I	I	R	negative	negative	negative	negative	negative	negative	negative	11	negative	negative	positive	negative	negative
19008563	Respiratory medicine department	Sputum	20190307	KPC-2		R	R	R	R	R	R	R	R	R	R	R	S	R	S	R	R	R	R	R	S	S	S	R	S	S	S	R	R	I	I	R	negative	negative	negative	negative	negative	negative	negative	11	negative	negative	positive	negative	negative
19034006	Burns department	Secretions	20191102	KPC-2		R	R	R	R	R	R	R	R	R	R	R	R	R	R	R	R	R	R	S	R	R	R	R	I	R	R	R	R	I	I	R	negative	negative	negative	negative	negative	negative	negative	11	negative	negative	positive	negative	negative
16011249	Respiratory medicine department	Sputum	20160506	KPC-2		R	R	R	R	R	R	R	R	R	R	R	S	R	R	R	R	R	R	S	R	R	R	R	I	R	R	R	R	I	I	R	negative	negative	negative	negative	negative	negative	negative	11	negative	negative	positive	negative	negative
19005883	Intensive care unit	Sputum	20190219	KPC-2		R	R	R	R	R	R	R	R	R	R	R	I	R	R	R	R	R	R	S	R	R	S	S	S	S	S	R	R	I	I	R	negative	negative	negative	negative	negative	negative	negative	11	negative	negative	positive	negative	negative
19013849	Rehabilitation department	Sputum	20190525	KPC-2		R	R	R	R	R	R	R	R	R	R	R	R	R	R	R	R	R	R	S	S	R	R	R	S	R	R	R	R	I	I	R	negative	negative	negative	negative	negative	negative	negative	11	negative	negative	positive	negative	negative
19026705	Intensive care unit	Sputum	20190824	KPC-2		R	R	R	R	R	R	R	R	R	R	R	I	R	R	R	R	R	R	S	R	R	R	R	R	R	R	R	R	I	I	R	negative	negative	negative	negative	negative	negative	negative	11	negative	negative	positive	negative	negative
19008311	Endocrinology department	Sputum	20190306	KPC-2		R	R	R	R	R	R	R	R	R	R	R	R	R	R	R	R	R	R	S	R	R	R	R	R	R	R	R	R	I	I	R	negative	negative	negative	negative	negative	negative	negative	11	negative	negative	positive	negative	negative
18022744	Intensive care unit	Secretions	20180611	KPC-2		R	R	R	R	R	R	R	R	R	R	R	R	R	R	R	R	R	R	S	R	R	S	S	I	R	R	R	R	I	I	R	negative	negative	negative	negative	negative	negative	negative	11	negative	negative	positive	negative	negative
19018853	Respiratory medicine department	Sputum	20190610	KPC-2		R	R	R	R	R	R	R	R	R	R	R	R	R	R	R	R	R	R	S	R	R	S	S	S	I	I	R	R	I	I	R	negative	negative	negative	negative	negative	negative	negative	11	negative	negative	positive	negative	negative
19026121	Respiratory medicine department	Sputum	20190819	KPC-2		R	R	R	R	R	R	R	R	R	R	R	R	R	R	R	R	R	R	S	R	S	R	R	R	R	R	R	R	I	I	R	negative	negative	negative	negative	negative	negative	negative	11	negative	negative	positive	negative	negative
19009223	Intensive care unit	Sputum	20190311	KPC-2		R	R	R	R	R	R	R	R	R	R	R	R	R	R	R	R	R	R	S	R	R	R	R	I	R	I	R	R	I	I	R	negative	negative	negative	negative	negative	negative	negative	11	negative	negative	positive	negative	negative
16011200	Geriatrics department	Sputum	20160505	KPC-2		R	R	R	R	R	R	R	R	R	R	R	S	R	R	R	R	R	R	S	R	R	R	R	I	R	R	R	R	I	I	R	negative	negative	negative	negative	negative	negative	negative	11	negative	negative	positive	negative	negative
18002289	Geriatrics department	Sputum	20180120	KPC-2		R	R	R	R	R	R	R	R	R	R	R	S	R	R	R	R	R	R	S	R	R	R	R	S	R	R	R	R	I	I	R	negative	negative	negative	negative	negative	negative	negative	11	negative	negative	positive	negative	negative
19036481	Intensive care unit	Sputum	20191128	KPC-2		R	R	R	R	R	R	R	R	R	R	R	I	R	R	R	R	R	R	S	R	R	S	S	S	I	S	R	R	I	I	R	negative	negative	negative	negative	negative	negative	negative	11	negative	negative	positive	negative	negative
19036541	Burns department	Secretions	20191128	KPC-2		R	R	R	R	R	R	R	R	R	R	R	R	R	R	R	R	R	R	S	R	R	R	R	I	R	R	R	R	I	I	R	negative	negative	negative	negative	negative	negative	negative	11	negative	negative	positive	negative	negative
19016013	Respiratory medicine department	Sputum	20190513	KPC-2		R	R	R	R	R	R	R	R	R	R	R	S	R	S	R	R	R	R	R	S	S	S	S	S	S	S	R	R	I	I	R	negative	negative	negative	negative	negative	negative	negative	11	negative	negative	positive	negative	negative
16005698	Intensive care unit	Urine	20160227	KPC-2		R	R	R	R	R	R	R	R	R	R	R	R	R	R	R	R	R	R	S	R	R	R	R	R	R	R	R	R	I	I	R	negative	negative	negative	negative	negative	negative	negative	11	negative	negative	positive	negative	negative
17017800	Respiratory medicine department	Sputum	20170820	KPC-2		R	R	R	R	R	R	R	R	R	R	R	I	R	R	R	R	R	R	S	R	R	S	S	S	S	S	R	R	I	I	R	negative	negative	negative	negative	negative	negative	negative	11	negative	negative	positive	negative	negative
19002715	Respiratory medicine department	Sputum	20190122	KPC-2		R	R	R	R	R	R	R	R	R	R	R	R	R	S	R	R	R	R	R	S	S	R	R	S	S	S	R	R	I	I	R	negative	negative	negative	negative	negative	negative	negative	11	negative	negative	positive	negative	negative
19007226	Geriatrics department	Sputum	20190226	KPC-2		R	R	R	R	R	R	R	R	R	R	R	I	R	R	R	R	R	R	S	R	R	S	S	S	S	S	R	R	I	I	R	negative	negative	negative	negative	negative	negative	negative	11	negative	negative	positive	negative	negative
20013571	Rehabilitation department	Sputum	20200526	KPC-2		R	R	R	R	R	R	R	R	R	R	R	R	R	S	R	R	R	R	R	I	S	R	S	S	R	I	R	R	I	I	R	negative	negative	negative	negative	negative	negative	negative	11	negative	negative	positive	negative	negative
20001951	Geriatrics department	Sputum	20200120	KPC-2		R	R	R	R	R	R	R	R	R	R	R	I	R	R	R	R	R	R	S	R	R	S	S	S	S	S	R	R	I	I	R	negative	negative	negative	negative	negative	negative	negative	11	negative	negative	positive	negative	negative
17018161	Burns department	Blood	20170821	NDM-5		R	R	R	R	R	R	R	R	R	S	R	R	R	S	R	R	R	R	S	R	S	R	R	R	R	R	R	R	I	I	R	negative	negative	negative	negative	negative	negative	negative	11	negative	positive	negative	negative	negative
16011135	Respiratory medicine department	Sputum	20160503	KPC-2		R	R	R	R	R	R	R	R	R	R	R	R	R	R	R	R	R	R	S	R	R	R	R	I	R	R	R	R	I	I	R	negative	negative	negative	negative	negative	negative	negative	11	negative	negative	positive	negative	negative
16012020	Gastroenterology department	Sputum	20160529	KPC-2		R	R	R	R	R	R	R	R	R	R	R	R	R	R	R	R	R	R	S	R	R	R	R	S	R	R	R	R	I	I	R	negative	negative	negative	negative	negative	negative	negative	11	negative	negative	positive	negative	negative
19009341	Intensive care unit	Sputum	20190311	KPC-2		R	R	R	R	R	R	R	R	R	R	R	R	R	R	R	R	R	R	S	R	R	R	R	R	R	R	R	R	I	I	R	negative	negative	negative	negative	negative	negative	negative	11	negative	negative	positive	negative	negative
19018027	Nephrology department	Sputum	20190603	NDM-1		R	R	R	R	R	R	R	R	R	R	R	R	R	R	R	R	R	R	R	R	S	R	R	I	R	R	R	R	I	I	S	negative	negative	negative	negative	negative	positive	negative	626	positive	negative	negative	negative	negative
17025939	Respiratory medicine department	Sputum	20171130	KPC-2		R	R	R	R	R	R	R	R	R	R	R	R	R	R	R	R	R	R	S	R	R	S	S	S	S	S	R	R	I	I	R	negative	negative	negative	negative	negative	negative	negative	11	negative	negative	positive	negative	negative
19014358	Rehabilitation department	Sputum	20190428	KPC-2		R	R	R	R	R	R	R	R	R	R	R	R	R	R	R	R	R	R	S	R	R	R	R	S	R	R	R	R	I	I	R	negative	negative	negative	negative	negative	negative	negative	11	negative	negative	positive	negative	negative
16012487	Respiratory medicine department	Sputum	20160529	KPC-2		R	R	R	R	R	R	R	R	R	R	R	I	R	R	R	R	R	R	S	R	R	R	R	I	R	R	R	R	I	I	R	negative	negative	negative	negative	negative	negative	negative	11	negative	negative	positive	negative	negative
2016-2107	Geriatrics department	Sputum	20160126	KPC-2		R	R	R	R	R	R	R	R	R	R	R	I	R	R	R	R	R	R	S	R	R	R	R	I	R	R	R	R	I	I	R	negative	negative	negative	negative	negative	negative	negative	11	negative	negative	positive	negative	negative
19003092	Nephrology department	Urine	20190125	KPC-2		R	R	R	R	R	R	R	R	R	R	R	R	R	R	R	R	R	R	S	R	R	S	S	S	S	S	R	R	I	I	R	negative	negative	negative	negative	negative	negative	negative	11	negative	negative	positive	negative	negative
19014513	Respiratory medicine department	Sputum	20190430	KPC-2		R	R	R	R	R	R	R	R	R	R	R	R	R	R	R	R	R	R	S	R	R	R	R	I	R	R	R	R	I	I	R	negative	negative	negative	negative	negative	negative	negative	11	negative	negative	positive	negative	negative
17018266	Respiratory medicine department	Sputum	20170825	KPC-2		R	R	R	R	R	R	R	R	R	R	R	R	R	R	R	R	R	R	S	R	R	S	S	S	S	S	R	R	I	I	R	negative	negative	negative	negative	negative	negative	negative	11	negative	negative	positive	negative	negative
19036567	Burns department	Secretions	20191128	KPC-2		R	R	R	R	R	R	R	R	R	R	R	R	R	R	R	R	R	R	S	R	R	R	R	S	R	R	R	R	I	I	R	negative	negative	negative	negative	negative	negative	negative	11	negative	negative	positive	negative	negative
19011790	Rehabilitation department	Sputum	20190405	KPC-2		R	R	R	R	R	R	R	R	R	R	R	R	R	R	R	R	R	R	R	R	S	R	R	S	R	R	R	R	I	I	R	negative	negative	negative	negative	negative	negative	negative	11	negative	negative	positive	negative	negative
19010295	Intensive care unit	Sputum	20190323	KPC-2		R	R	R	R	R	R	R	R	R	R	R	R	R	R	R	R	R	R	S	R	R	S	S	I	I	I	R	R	I	I	R	negative	negative	negative	negative	negative	negative	negative	11	negative	negative	positive	negative	negative
18022435	Respiratory medicine department	Sputum	20160608	KPC-2		R	R	R	R	R	R	R	R	R	R	R	R	R	R	R	R	R	R	R	R	R	R	R	I	R	R	R	R	R	R	R	negative	negative	negative	negative	negative	negative	negative	11	negative	negative	positive	negative	negative
16011246	Respiratory medicine department	Sputum	20160506	KPC-2		R	R	R	R	R	R	R	R	R	R	R	R	R	R	R	R	R	R	S	R	R	R	S	R	R	R	R	R	I	I	R	negative	negative	negative	negative	negative	negative	negative	11	negative	negative	positive	negative	negative
17020245	Respiratory medicine department	Sputum	20170920	KPC-2		R	R	R	R	R	R	R	R	R	R	R	R	R	R	R	R	R	R	S	R	R	R	R	I	R	R	R	R	I	I	R	negative	negative	negative	negative	negative	negative	negative	11	negative	negative	positive	negative	negative
19023937	Intensive care unit	Sputum	20190728	KPC-2		R	R	R	R	R	R	R	R	R	R	R	R	R	S	R	R	R	R	S	S	S	R	R	I	R	R	R	R	I	I	R	negative	negative	negative	negative	negative	negative	negative	11	negative	negative	positive	negative	negative
18009375	Intensive care unit	Alveolar lavage fluid	20180325	KPC-2		R	R	R	R	R	R	R	R	R	R	R	S	R	S	R	R	R	R	S	R	S	R	R	I	R	R	R	R	I	I	R	negative	negative	negative	negative	negative	negative	negative	15	negative	negative	positive	negative	negative
20016692	Rehabilitation department	Sputum	20200704	KPC-2		R	R	R	R	R	R	R	R	R	R	R	R	R	R	R	R	R	R	S	R	S	R	R	S	S	S	R	R	I	I	R	negative	negative	negative	negative	negative	negative	negative	11	negative	negative	positive	negative	negative
19006400	Intensive care unit	Sputum	20190219	KPC-2		R	R	R	R	R	R	R	R	R	R	R	I	R	R	R	R	R	R	S	R	R	R	R	S	S	S	R	R	I	I	R	negative	negative	negative	negative	negative	negative	negative	11	negative	negative	positive	negative	negative
16009004	General surgery department	Puncture fluid	20160407	KPC-2		R	R	R	R	R	R	R	R	R	R	R	R	R	R	R	R	R	R	S	R	S	R	S	I	R	R	R	R	I	I	R	negative	negative	negative	negative	negative	negative	negative	15	negative	negative	positive	negative	negative
20014837	Intensive care unit	Sputum	20200611	KPC-2		R	R	R	R	R	R	R	R	R	R	R	R	R	R	R	R	R	R	S	R	R	R	R	I	R	R	R	R	R	R	R	negative	negative	negative	negative	negative	negative	negative	11	negative	negative	positive	negative	negative
18023266	Respiratory medicine department	Sputum	20180617	KPC-2		R	R	R	R	R	R	R	R	R	R	R	R	R	R	R	R	R	R	R	R	R	R	R	I	R	R	R	R	I	I	R	negative	negative	negative	negative	negative	negative	negative	11	negative	negative	positive	negative	negative
20008558	General surgery department	Puncture fluid	20200405	KPC-2		R	R	R	R	R	R	R	R	R	R	R	I	R	R	R	R	R	R	S	R	R	R	R	I	R	R	R	R	I	I	R	negative	negative	negative	negative	negative	negative	negative	11	negative	negative	positive	negative	negative
2016-6172	Hematology department	Sputum	20160301	KPC-2		R	R	R	R	R	R	R	R	R	R	R	R	R	R	R	R	R	R	S	R	R	R	R	S	R	R	R	R	I	I	R	negative	negative	negative	negative	negative	negative	negative	11	negative	negative	positive	negative	negative
16010966	Hematology department	Sputum	20160501	KPC-2		R	R	R	R	R	R	R	R	R	R	R	R	R	R	R	R	R	R	S	R	R	R	R	I	R	R	R	R	I	I	R	negative	negative	negative	negative	negative	negative	negative	11	negative	negative	positive	negative	negative
19037291	Burns department	Sputum	20191205	KPC-2		R	R	R	R	R	R	R	R	R	R	R	R	R	R	R	R	R	R	S	R	R	R	R	I	R	R	R	R	I	I	R	negative	negative	negative	negative	negative	negative	negative	11	negative	negative	positive	negative	negative
19014880	Rehabilitation department	Sputum	20190505	KPC-2		R	R	R	R	R	R	R	R	R	R	R	R	R	R	R	R	R	R	R	R	S	R	R	S	R	R	R	R	I	I	R	negative	negative	negative	negative	negative	negative	negative	11	negative	negative	positive	negative	negative
19006397	Intensive care unit	Alveolar lavage fluid	20190219	KPC-2		R	R	R	R	R	R	R	R	R	R	R	R	R	R	R	R	R	R	S	R	R	R	R	S	S	S	R	R	I	I	R	negative	negative	negative	negative	negative	negative	negative	11	negative	negative	positive	negative	negative
20017351	Respiratory medicine department	Alveolar lavage fluid	20200712	KPC-2		R	R	R	R	R	R	R	R	R	R	R	R	R	R	R	R	R	R	R	R	R	R	R	I	R	R	R	R	I	I	R	negative	negative	negative	negative	negative	negative	negative	11	negative	negative	positive	negative	negative
16111251	Respiratory medicine department	Sputum	20160506	KPC-2		R	R	R	R	R	R	R	R	R	R	R	R	R	S	R	R	R	R	R	R	S	R	R	R	R	R	R	R	I	I	R	negative	negative	negative	negative	negative	negative	negative	15	negative	negative	positive	negative	negative
20004163	Neurology department	Urine	20200214	KPC-2		R	R	R	R	R	R	R	R	R	R	R	R	R	R	R	R	R	R	R	S	S	R	R	R	R	R	R	R	I	I	R	negative	negative	negative	negative	negative	negative	negative	11	negative	negative	positive	negative	negative
16010332	Intensive care unit	Puncture fluid	20160421	KPC-2		R	R	R	R	R	R	R	R	R	R	R	S	R	R	R	R	R	R	S	R	R	R	R	I	R	R	R	R	I	I	R	negative	negative	negative	negative	negative	negative	negative	11	negative	negative	positive	negative	negative
20018822	Intensive care unit	Sputum	20200728	KPC-2		R	R	R	R	R	R	R	R	R	R	R	R	R	R	R	R	R	R	S	R	S	S	S	S	S	S	R	R	I	I	R	negative	negative	negative	negative	negative	negative	negative	11	negative	negative	positive	negative	negative
20018171	Neurology department	Sputum	20200720	KPC-2		R	R	R	R	R	R	R	R	R	R	R	S	R	R	R	R	R	R	S	R	R	R	R	S	R	R	R	R	I	I	R	negative	negative	negative	negative	negative	negative	negative	11	negative	negative	positive	negative	negative
20022815	Rehabilitation department	Sputum	20200831	KPC-2		R	R	R	R	R	R	R	R	R	R	R	S	R	R	R	R	R	R	S	R	R	R	R	S	R	I	R	R	I	I	R	negative	negative	negative	negative	negative	negative	negative	11	negative	negative	positive	negative	negative
20023642	Burns department	Sputum	20200907	KPC-2		R	R	R	R	R	R	R	R	R	R	R	R	R	R	R	R	R	R	S	R	R	R	R	I	R	R	R	R	I	I	R	negative	negative	negative	negative	negative	negative	negative	11	negative	negative	positive	negative	negative
20024732	Intensive care unit	Sputum	20200917	KPC-2		R	R	R	R	R	R	R	R	R	R	R	R	R	R	R	R	R	R	S	R	S	R	R	S	S	S	R	R	I	I	R	negative	negative	negative	negative	negative	negative	negative	11	negative	negative	positive	negative	negative
20023201	Neurology department	Sputum	20200904	KPC-2		R	R	R	R	R	R	R	R	R	R	R	I	R	R	R	R	R	R	S	R	S	R	R	S	S	S	R	R	I	I	R	negative	negative	negative	negative	negative	negative	negative	11	negative	negative	positive	negative	negative
20020631	Rehabilitation department	Sputum	20200813	KPC-2		R	R	R	R	R	R	R	R	R	R	R	S	R	R	R	R	R	R	S	R	R	R	R	I	R	R	R	R	I	I	R	negative	negative	negative	negative	negative	negative	negative	11	negative	negative	positive	negative	negative
20022955	Rehabilitation department	Sputum	20200902	KPC-2		R	R	R	R	R	R	R	R	R	R	R	R	R	R	R	R	R	R	R	R	R	R	R	I	R	R	R	R	I	I	R	negative	negative	negative	negative	negative	negative	negative	11	negative	negative	positive	negative	negative
20023668	Burns department	Blood	20200908	KPC-2		R	R	R	R	R	R	R	R	R	R	R	R	R	R	R	R	R	R	S	R	R	R	R	I	R	R	R	R	I	I	R	negative	negative	negative	negative	negative	negative	negative	11	negative	negative	positive	negative	negative
20021549	Burns department	Sputum	20200821	KPC-2		R	R	R	R	R	R	R	R	R	R	R	R	R	R	R	R	R	R	S	R	R	R	R	I	R	R	R	R	I	I	R	negative	negative	negative	negative	negative	negative	negative	11	negative	negative	positive	negative	negative
20030092	Geriatrics department	Sputum	20201102	KPC-2		R	R	R	R	R	R	R	R	R	R	R	I	R	R	R	R	R	R	S	R	R	S	S	S	S	I	R	R	I	I	R	negative	negative	negative	negative	negative	negative	negative	11	negative	negative	positive	negative	negative
20020356	Rehabilitation department	Sputum	20200811	KPC-2		R	R	R	R	R	R	R	R	R	R	R	S	R	R	R	R	R	R	S	R	R	R	R	I	R	R	R	R	I	I	R	negative	negative	negative	negative	negative	negative	negative	11	negative	negative	positive	negative	negative
20020675	Neurology department	Sputum	20200814	KPC-2		R	R	R	R	R	R	R	R	R	R	R	R	R	R	R	R	R	R	R	I	I	R	R	I	R	R	R	R	I	I	R	negative	negative	negative	negative	negative	negative	negative	11	negative	negative	positive	negative	negative
20022365	Thoracic surgery department	Sputum	20200827	KPC-2		R	R	R	R	R	R	R	R	R	R	R	R	R	R	R	R	R	R	S	R	S	R	R	S	S	S	R	R	R	R	R	negative	negative	negative	negative	negative	negative	negative	11	negative	negative	positive	negative	negative
20022996	Intensive care unit	Sputum	20200902	KPC-2		R	R	R	R	R	R	R	R	R	R	R	R	R	R	R	R	R	R	S	R	S	R	R	S	S	S	R	R	I	I	R	negative	negative	negative	negative	negative	negative	negative	11	negative	negative	positive	negative	negative
20021459	Neurology department	Sputum	20200820	KPC-2		R	R	R	R	R	R	R	R	R	R	R	R	R	R	R	R	R	R	R	S	S	R	R	I	R	R	R	R	I	I	R	negative	negative	negative	negative	negative	negative	negative	11	negative	negative	positive	negative	negative
20024734	Burns department	Secretions	20200917	KPC-2		R	R	R	R	R	R	R	R	R	R	R	R	R	R	R	R	R	R	S	R	R	R	R	S	R	R	R	R	I	I	R	negative	negative	negative	negative	negative	negative	negative	273	negative	negative	positive	negative	negative
20021762	Burns department	Sputum	20200822	NDM-1		R	R	R	R	R	R	R	R	R	R	R	R	R	R	R	R	R	R	R	R	R	R	R	I	R	R	R	R	I	I	R	negative	negative	negative	negative	negative	negative	negative	11	positive	negative	negative	negative	negative
20020102	Respiratory medicine department	Sputum	20200810	KPC-2		R	R	R	R	R	R	R	R	R	R	R	R	R	R	R	R	R	R	S	R	S	S	S	S	S	S	R	R	I	I	R	negative	negative	negative	negative	negative	negative	negative	11	negative	negative	positive	negative	negative
20021484	Burns department	Sputum	20200820	KPC-2		R	R	R	R	R	R	R	R	R	R	R	R	R	R	R	R	R	R	S	R	R	R	R	I	R	R	R	R	I	I	R	negative	negative	negative	negative	negative	negative	negative	11	negative	negative	positive	negative	negative
20024724	Burns department	Secretions	20200916	KPC-2		R	R	R	R	R	R	R	R	R	R	R	R	R	R	R	R	R	R	S	R	R	R	R	I	R	R	R	R	I	I	R	negative	negative	negative	negative	negative	negative	negative	11	negative	negative	positive	negative	negative
20024588	Burns department	Secretions	20200917	KPC-2		R	R	R	R	R	R	R	R	R	R	R	R	R	R	R	R	R	R	R	R	R	R	R	S	R	R	R	R	I	I	R	negative	negative	negative	negative	negative	negative	negative	11	negative	negative	positive	negative	negative
20023503	Rehabilitation department	Sputum	20200906	KPC-2		R	R	R	R	R	R	R	R	R	R	R	S	R	R	R	R	R	R	R	R	R	R	R	I	R	R	R	R	I	I	R	negative	negative	negative	negative	negative	negative	negative	11	negative	negative	positive	negative	negative
20035399	Thoracic surgery department	Sputum	20201220	KPC-2		R	R	R	R	R	R	R	R	R	R	R	R	R	R	R	R	R	R	S	R	R	S	S	S	S	S	R	R	I	I	R	negative	negative	negative	negative	negative	negative	negative	11	negative	negative	positive	negative	negative
20020599	Intensive care unit	Sputum	20200813	KPC-2		R	R	R	R	R	R	R	R	R	R	R	R	R	R	R	R	R	R	S	R	S	R	R	S	S	S	R	R	I	I	R	negative	negative	negative	negative	negative	negative	negative	11	negative	negative	positive	negative	negative
20035488	Rehabilitation department	Sputum	20201222	KPC-2		R	R	R	R	R	R	R	R	R	R	R	R	R	R	R	R	R	R	R	R	R	R	R	S	R	R	R	R	I	I	R	negative	negative	negative	negative	negative	negative	negative	11	negative	negative	positive	negative	negative
[truncated: 26 more columns]

## Sheet: Specimen type
	Specimen type of 87 CRKP strains
	Specimen type	Quantity	Total volume	Results
	Sputum	68	87	0.781609
	Secretions	8	87	0.091954
	Urine	3	87	0.0344828
	Puncture fluid	3	87	0.0344828
	Alveolar lavage fluid	3	87	0.0344828
	Blood	2	87	0.0229885
	Table 1a

## Sheet: Growth trend
Year	Quantity
2016	14
2017	5
2018	6
2019	28
2020	34

## Sheet: Section Type
	Section Type	Quantity	Total volume	Results
	Intensive care unit	19	87	0.218391
	Respiratory medicine department	19	87	0.218391
	Burns department	14	87	0.16092
	Rehabilitation department	12	87	0.137931
	Geriatrics department	8	87	0.091954
	Neurosurgery department	4	87	0.045977
	Thoracic surgery department	2	87	0.0229885
	Nephrology department	2	87	0.0229885
	Hematology department	2	87	0.0229885
	General surgery department	2	87	0.0229885
	Neurology department	1	87	0.0114943
	Gastroenterology department	1	87	0.0114943
	Endocrinology department	1	87	0.0114943
	Table 1b

## Sheet: Drug resistance gene
	Drug resistance gene and Virulence genes	Quantity	Total volume	Results
	Carbapenem resistance genes
	KPC-2	84	87	0.965517
	OXA-1-like	13	87	0.149425
	NDM-1	2	87	0.0229885
	NDM-5	1	87	0.0114943
	GES	0	87	0
	OXA-48	0	87	0
	VIM	0	87	0
	IMP	0	87	0
	Outer membrane genes
	OmpK35	87	87	1
	OmpK37	87	87	1
	OmpK36	20	87	0.2299
	Efflux pump genes
	OqxA	55	87	0.6322
	OqxB	55	87	0.6322
	Extended-Spectrum-Beta-Lactamase genes
	SHV	83	87	0.954023
	CTX-M-65	66	87	0.758621
	Virulence genes
	WabG	87	87	1
	entB	87	87	1
	ycf	87	87	1
	ureA	82	87	0.942529
	ybtS	80	87	0.91954
	uge	77	87	0.885057
	fimH	73	87	0.83908
	iutA	33	87	0.37931
	rmpA	23	87	0.264368
	WcaG	9	87	0.103448
	magA	3	87	0.0344828
	KfuB	1	87	0.0114943
	alls	1	87	0.0114943
	iroN	0	87	0
	aerobactin	0	87	0
	vatD	0	87	0

## Sheet: Drug resistance rate
	Antimicrobial type	S	I	R	Drug resistance rate
	ampicillin AMP	0	0	87	1
	ampicillin-sulbactam AMS	0	0	87	1
	cefotaxime-clavulanate CTX-C	0	0	87	1
	ceftazidime clavulanic acid CAZ-C	0	0	87	1
	cefazolin CFZ	0	0	87	1
	cefotaxime CTX	0	0	87	1
	ceftazidime CAZ	0	0	87	1
	cefoxitin CFX	0	0	87	1
	cefepime FEP	0	0	87	1
	amoxicillin-clavulanic acid AMC	0	0	87	1
	gemifloxacin GEM	0	0	87	1
	levofloxacin LEV	0	0	87	1
	ciprofloxacin CIP	0	0	87	1
	nalidixic acid NAL	0	0	87	1
	meropenem MEM	0	0	87	1
	imipenem IMI	0	0	87	1
	amineptine AZM	1	0	86	0.988506
	ertapenem ETP	1	0	86	0.988506
	azithromycin AZI	0	0	87	0.9885
	gentamicin GEN	8	0	79	0.908046
	kanamycin KAN	7	2	78	0.896552
	sulfisoxazole Sul	18	0	69	0.793103
	Trimethoprim sulfamethoxazole SXT	20	0	67	0.770115
	amikacin AMI	23	1	63	0.724138
	chloramphenicol CHL	12	13	63	0.715909
	tetracycline TET	23	3	61	0.701149
	doxycycline DOX	23	6	58	0.666667
	streptomycin STR	68	0	19	0.218391
	minocycline MIN	49	38	10	0.103093
	colistin CT	0	84	3	0.0344828
	polymyxin B PB	0	84	3	0.0344828

## Sheet: Capsular serotype genes
Capsular serotype genes	Quantity	Total volume	Results
K54	1	87	0.0114943
K1	0	87	0
K2	0	87	0
K3	0	87	0
K5	0	87	0
K20	0	87	0
K57	0	87	0

## Sheet: Virulence genes
	Tbale 4.
	Virulence genes	Quantity	Total volume	Results
	WabG	87	87	1
	entB	87	87	1
	ycf	87	87	1
	ureA	82	87	0.942529
	ybtS	80	87	0.91954
	uge	77	87	0.885057
	fimH	73	87	0.83908
	iutA	33	87	0.37931
	rmpA	23	87	0.264368
	WcaG	9	87	0.103448
	magA	3	87	0.0344828
	KfuB	1	87	0.0114943
	alls	1	87	0.0114943
	iroN	0	87	0
	aerobactin	0	87	0
	vatD	0	87	0

## Sheet: STs
STs	Quantity	Total volume	Results
11	81	87	0.931034
15	3	87	0.0344828
273	1	87	0.0114943
340	1	87	0.0114943
626	1	87	0.0114943

## Sheet: PFGE  Clustering relations
Clustering relations	Quantity	ST11	ST15	ST273	ST626	ST340	Total volume	Results 1	Results 2 ST11	Results 3 ST15	Results 4 ST273	Results 5 ST626	Results 6 ST340
A	3	0	3	0	0	0	87	0.0344828	0	1	0	0	0
B	9	9	0	0	0	0	87	0.103448	1	0	0	0	0
C	48	48	0	0	0	0	87	0.551724	1	0	0	0	0
D	4	4	0	0	0	0	87	0.045977	1	0	0	0	0
E	17	16	0	1	0	0	87	0.195402	0.183908	0	0.0114943	0	0
other	6	4	0	0	1	1	87	0.0689655	0.666667	0	0	0.166667	0.166667

[truncated: 1 more sheets: Mutation]
